# Supplementary material for: Co-Processing Agricultural Residues and Wet Organic Waste Can Produce Lower-Cost Carbon-Negative Fuels and Bioplastics
Source: Environ Sci Technol. 2023 Feb 7;57(7):2958–69. doi: 10.1021/acs.est.2c06674 (PMC9948286; doi:10.1021/acs.est.2c06674)
Supplement: Supplementary file 2 — es2c06674_si_002.xlsx [file es2c06674_si_002.xlsx]

## Sheet: Notes & References
Supporting Information for "Co-processing agricultural residues and wet organic waste can produce lower-cost carbon-negative fuels and bioplastics"
Table S12
Products\Inputs	Notes	References
cornstover.dry.kg	corn stover farming and transportation (per dry unit)	[1]
n.kg	nitrogen fertilizer average	[1]
ammonia.final.kg	ammonia as fertilizer products	[1]
ammonia.inter.kg	ammonia as an intermediate input	[1]
urea.kg	urea	[1]
nitricacid.kg	nitric acid	[1]
ammoniumnitrate.kg	ammonium nitrate	[1]
urea.ammoniumnitrate.kg	urea-ammonium nitrate solution	[1]
map.kg	monoammonium phosphate	[1]
dap.kg	diammonium phosphate	[1]
phosphoricacid.inter.kg	phosphoric acid as an intermediate input	[1]
phosphoricrock.kg	phosphoric rock	[1]
sulfuricacid.kg	sulfuric acid	[1]
p2o5.kg	phosphate (as P2O5)	[1]
k2o.kg	potash (K2O)	[1]
atrazine.kg	atrazine	[1]
metolachlor.kg	metolachlor	[1]
insecticide.kg	insecticide	[1]
electricity.US.kWh	average U.S. electricity generation mix	[1]
uranium.kg	uranium	[1]
forestresidue.burn.kg	forest residue as a fuel for electricity generation	[1]
naturalgas.conventional.MJ	conventional natural gas processing	[1]
naturalgas.shale.MJ	shale gas processing	[1]
naturalgas.fuel.MJ	natural gas as stationary fuels	[1]
naturalgas.electric.MJ	natural gas for electricity generation	[1]
naturalgas.ammonia.MJ	natural gas for ammonia production	[1]
naturalgas.h2.MJ	natural gas for gaseous hydrogen generation	[1]
naturalgas.ft.MJ	natural gas for Fischer-Tropsch (FT) fuel production	[1]
naturalgas.lpg.MJ	natural gas for liquefied petroleum gas production	[1]
crudeoil.MJ	crude oil	[1]
shaleoil.bakken.MJ	shale oil (Bakken)	[1]
shaleoil.ford.MJ	shale oil (Eagle Ford)	[1]
crude.us.MJ	crude for use in U.S. refineries (combined crude oil and shale oil)	[1]
coal.MJ	coal as fuels	[1]
h2.gas.MJ	gaseous hydrogen as fuels	[1]
butane.MJ	butane as intermediate products for refinery	[1]
gasoline.MJ	gasoline blendstock as fuels	[1]
blendstock.MJ	gasoline blendstock as intermediate products for refinery	[1]
gtl.MJ	natural gas to naphtha	[1]
rfo.MJ	residual oil as fuels	[1]
diesel.MJ	diesel as fuels	[1]
diesel.combust.mhdt.MJ	diesel combustion for medium heavy-duty truck	[1]
naturalgas.combust.mhdt.MJ	natural gas combustion for medium heavy-duty truck	[1]
naturalgas.combust.MJ	natural gas combustion for boilers and turbines	[1]
lpg.petroleum.MJ	liquefied petroleum gas produced from petroleum	[1]
lpg.naturalgas.MJ	liquefied petroleum gas produced from natural gas	[1]
lpg.MJ	liquefied petroleum gas produced from combined petroleum and natural gas	[1]
ca(oh)2.kg	lime	[1]
limestone.kg	limestone	[1]
sodiumbrine.kg	sodium brine	[1]
soybean.bushel	soybean farming and transportation	[1]
corn.bushel	corn farming and transportation	[1]
glycerin.kg	glycerin	[1]
starch.kg	starch	[1]
csl.kg	corn steep liquor	[1]
naoh.kg	sodium hydroxide	[1]
glucose.kg	glucose	[1]
cellulase.kg	cellulase	[1]
koh.kg	potassium hydroxide	[1]
kh2po4.kg	potassium phosphate	[1]
mgso4.kg	magnesium sulfate	[1]
steel.kg	steel	[1]
hcl.kg	hydrochloric acid	[1]
fecl3.kg	ferric chloride	[1]
h2o2.kg	hydrogen peroxide	[1]
fishmeal.kg	fish meal produced from fish residues	[2], [3]
fishresidue.kg	fish residues	[2], [3]
caughtfish.kg	fishing activity	[2], [3]
truck.refrigeration.mt_km	transport of fish residues using lorry with refrigeration machine	[2]
soybeanmeal.kg	soybean meal	[1]
n2.kg	nitrogen	[1]
ethylene.kg	ethylene	[1]
propylene.kg	propylene	[1]
gpps.kg	fossil general purpose polystyrene	[1]
hdpe.kg	fossil high-density polyethylene	[1]
ldpe.kg	fossil low-density polyethylene	[1]
pp.kg	fossil polypropylene	[1]
marinetanker.chemicals.mt_km	transport of chemicals by marine tanker	[1]
marinetanker.fuels.mt_km	transport of fuels by marine tanker	[1]
barge.mt_km	transport by barge	[1]
rail.mt_km	transport by rail	[1]
truck.hhdt.mt_km	transport by heavy heavy-duty truck	[1]
truck.mhdt.mt_km	transport by medium heavy-duty truck	[1]
truck.cornstover.mt_km	transport of corn stover by truck	[1]
truck.biooilfeed.mt_km	transport of biooil feed by truck	[1]
pipeline.liquid.mt_km	transport by pipeline for liquid fuels	[1]
pipeline.naturalgas.mt_km	transport by pipeline for natural gas	[1]
pipeline.h2gas.mt_km	transport by pipeline for gaseous hydrogen	[1]
References
[1] Argonne National Laboratory. The Greenhouse Gases, Regulated Emissions, and Energy Use in Technologies (GREET®) Model, Version 2021.
[2] Wernet, G.; Bauer, C.; Steubing, B.; Reinhard, J.; Moreno-Ruiz, E.; Weidema, B. The ecoinvent database version 3 (part I): overview and methodology. Int. J. Life Cycle Assess. 2016, 21, 1218–1230.
[3] Silva, C. B.; Valente, L. M. P.; Matos, E.; Brandão, M.; Neto, B. Life cycle assessment of aquafeed ingredients. Int. J. Life Cycle Assess. 2017, 23, 1–23.

## Sheet: I-O Table
Table S13
Products\Inputs	cornstover.dry.kg	n.kg	ammonia.final.kg	ammonia.inter.kg	urea.kg	nitricacid.kg	ammoniumnitrate.kg	urea.ammoniumnitrate.kg	map.kg	dap.kg	phosphoricacid.inter.kg	phosphoricrock.kg	sulfuricacid.kg	p2o5.kg	k2o.kg	atrazine.kg	metolachlor.kg	insecticide.kg	electricity.US.kWh	uranium.kg	forestresidue.burn.kg	naturalgas.conventional.MJ	naturalgas.shale.MJ	naturalgas.fuel.MJ	naturalgas.electric.MJ	naturalgas.ammonia.MJ	naturalgas.h2.MJ	naturalgas.ft.MJ	naturalgas.lpg.MJ	crudeoil.MJ	shaleoil.bakken.MJ	shaleoil.ford.MJ	crude.us.MJ	coal.MJ	h2.gas.MJ	butane.MJ	gasoline.MJ	blendstock.MJ	gtl.MJ	rfo.MJ	diesel.MJ	diesel.combust.mhdt.MJ	naturalgas.combust.mhdt.MJ	naturalgas.combust.MJ	lpg.petroleum.MJ	lpg.naturalgas.MJ	lpg.MJ	ca(oh)2.kg	limestone.kg
cornstover.dry.kg	0	0.00318281	0	0	0	0	0	0	0	0	0	0	0	0.00227343	0.0136406	0	0	0	0	0	0	0	0	0	0	0	0	0	0	0	0	0	0	0	0	0	0	0	0	0	0.26	0	0	0	0	0	0	0	0
n.kg	0	0	0.437458	0	0.572681	0	0	0.372093	0	0	0	0	0	0	0	0	0	0	0	0	0	0	0	0	0	0	0	0	0	0	0	0	0	0	0	0	0	0	0	0	0	0	0	0	0	0	0	0	0
ammonia.final.kg	0	0	0	0	0	0	0	0	0	0	0	0	0	0	0	0	0	0	0.130549	0	0	0	0	0	0	36.4981	0	0	0	0	0	0	0	0	0	0	0	0	0	0	0	0	0	0	0	0	0	0	0
ammonia.inter.kg	0	0	0	0	0	0	0	0	0	0	0	0	0	0	0	0	0	0	0.130549	0	0	0	0	0	0	36.4981	0	0	0	0	0	0	0	0	0	0	0	0	0	0	0	0	0	0	0	0	0	0	0
urea.kg	0	0	0	0.567	0	0	0	0	0	0	0	0	0	0	0	0	0	0	0.147214	0	0	0	0	4.62975	0	0	0	0	0	0	0	0	0	0	0	0	0	0	0	0	0	0	0	0	0	0	0	0	0
nitricacid.kg	0	0	0	0.288	0	0	0	0	0	0	0	0	0	0	0	0	0	0	0.00888842	0	0	0	0	0	0	0	0	0	0	0	0	0	0	0	0	0	0	0	0	0	0	0	0	0	0	0	0	0	0
ammoniumnitrate.kg	0	0	0	0.213	0	0.788	0	0	0	0	0	0	0	0	0	0	0	0	0.0694407	0	0	0	0	0.739961	0	0	0	0	0	0	0	0	0	0	0	0	0	0	0	0	0	0	0	0	0	0	0	0	0
urea.ammoniumnitrate.kg	0	0	0	0	1.09	0	1.43	0	0	0	0	0	0	0	0	0	0	0	0.155547	0	0	0	0	0.159991	0	0	0	0	0	0	0	0	0	0	0	0	0	0	0	0	0	0	0	0	0	0	0	0	0
map.kg	0	0	0	0.133	0	0	0	0	0	0	0.784	0	0	0	0	0	0	0	0.0333316	0	0	0	0	0.329982	0	0	0	0	0	0	0	0	0	0	0	0	0	0	0	0	0	0	0	0	0	0	0	0	0
dap.kg	0	0	0	0.22	0	0	0	0	0	0	0.72	0	0	0	0	0	0	0	0.0333316	0	0	0	0	0.269986	0	0	0	0	0	0	0	0	0	0	0	0	0	0	0	0	0	0	0	0	0	0	0	0	0
phosphoricacid.inter.kg	0	0	0	0	0	0	0	0	0	0	0	3.525	2.73	0	0	0	0	0	0.141659	0	0	0	0	0	0	0	0	0	0	0	0	0	0	0	0	0	0	0	0	0	0	0	0	0	0	0	0	0	0
phosphoricrock.kg	0	0	0	0	0	0	0	0	0	0	0	0	0	0	0	0	0	0	0.22221	0	0	0	0	1.8099	0	0	0	0	0	0	0	0	0	0	0	0	0	0	0	0	0.699963	0	0	0	0	0	0	0	0
sulfuricacid.kg	0	0	0	0	0	0	0	0	0	0	0	0	0	0	0	0	0	0	0.02111	0	0	0	0	0.0329982	0	0	0	0	0	0	0	0	0	0	0	0	0	0	0	0	0	0	0	0	0	0	0	0	0
p2o5.kg	0	0	0	0	0	0	0	0	0.717296	0.546972	0	0	0	0	0	0	0	0	0	0	0	0	0	0	0	0	0	0	0	0	0	0	0	0	0	0	0	0	0	0	0	0	0	0	0	0	0	0	0
k2o.kg	0	0	0	0	0	0	0	0	0	0	0	0	0	0	0	0	0	0	0.529137	0	0	0	0	1.22457	0	0	0	0	0	0	0	0	0	0	0	0	0	0	0	0	1.40599	0	0	0	0	0	0	0	0
atrazine.kg	0	0	0	0	0	0	0	0	0	0	0	0	0	0	0	0	0	0	7.64729	0	0	0	0	37.2466	0	0	0	0	0	0	0	0	0	0	0	0	0	0	0	48.5829	48.5829	0	0	0	0	0	0	0	0
metolachlor.kg	0	0	0	0	0	0	0	0	0	0	0	0	0	0	0	0	0	0	11.0999	0	0	0	0	54.0627	0	0	0	0	0	0	0	0	0	0	0	0	0	0	0	70.5171	70.5171	0	0	0	0	0	0	0	0
insecticide.kg	0	0	0	0	0	0	0	0	0	0	0	0	0	0	0	0	0	0	11.6339	0	0	0	0	53.1579	0	0	0	0	0	0	0	0	0	0	0	0	0	0	0	0	138.672	0	0	0	0	0	0	0	0
electricity.US.kWh	0	0	0	0	0	0	0	0	0	0	0	0	0	0	0	0	0	0	0	3.0992e-08	0.00307124	0	0	0	3.16355	0	0	0	0	0	0	0	0	2.18556	0	0	0	0	0	0.0449105	0	0	0	0	0	0	0	0	0
uranium.kg	0	0	0	0	0	0	0	0	0	0	0	0	0	0	0	0	0	0	62596.4	0	0	0	0	112568	0	0	0	0	0	0	0	0	0	0	0	0	14322.5	0	0	0	47387.9	0	0	0	0	0	0	0	0
forestresidue.burn.kg	0	0	0	0	0	0	0	0	0	0	0	0	0	0	0	0	0	0	0	0	0	0	0	0	0	0	0	0	0	0	0	0	0	0	0	0	0	0	0	0	0.153717	0	0	0	0	0	0	0	0
naturalgas.conventional.MJ	0	0	0	0	0	0	0	0	0	0	0	0	0	0	0	0	0	0	0.000297875	0	0	0.0481394	0	0	0	0	0	0	0	0	0	0	0	0	0	0	0.000256004	0	0	0.000256004	0.00308816	0	0	0	0	0	0	0	0
naturalgas.shale.MJ	0	0	0	0	0	0	0	0	0	0	0	0	0	0	0	0	0	0	0.000294448	0	0	0	0.0470784	0	0	0	0	0	0	0	0	0	0	0	0	0	0.000243666	0	0	0.000243666	0.00295244	0	0	0	0	0	0	0	0
naturalgas.fuel.MJ	0	0	0	0	0	0	0	0	0	0	0	0	0	0	0	0	0	0	0	0	0	0.46	0.54	0	0	0	0	0	0	0	0	0	0	0	0	0	0	0	0	0	0	0	0	0	0	0	0	0	0
naturalgas.electric.MJ	0	0	0	0	0	0	0	0	0	0	0	0	0	0	0	0	0	0	0	0	0	0.46	0.54	0	0	0	0	0	0	0	0	0	0	0	0	0	0	0	0	0	0	0	0	0	0	0	0	0	0
naturalgas.ammonia.MJ	0	0	0	0	0	0	0	0	0	0	0	0	0	0	0	0	0	0	0	0	0	0.46	0.54	0	0	0	0	0	0	0	0	0	0	0	0	0	0	0	0	0	0	0	0	0	0	0	0	0	0
naturalgas.h2.MJ	0	0	0	0	0	0	0	0	0	0	0	0	0	0	0	0	0	0	0	0	0	0.46	0.54	0	0	0	0	0	0	0	0	0	0	0	0	0	0	0	0	0	0	0	0	0	0	0	0	0	0
naturalgas.ft.MJ	0	0	0	0	0	0	0	0	0	0	0	0	0	0	0	0	0	0	0	0	0	0.46	0.54	0	0	0	0	0	0	0	0	0	0	0	0	0	0	0	0	0	0	0	0	0	0	0	0	0	0
naturalgas.lpg.MJ	0	0	0	0	0	0	0	0	0	0	0	0	0	0	0	0	0	0	0	0	0	0.46	0.54	0	0	0	0	0	0	0	0	0	0	0	0	0	0	0	0	0	0	0	0	0	0	0	0	0	0
crudeoil.MJ	0	0	0	0	0	0	0	0	0	0	0	0	0	0	0	0	0	0	0.0010756	0	0	0	0	0.0126355	0	0	0	0	0	0	0	0	0	0	0	0	0.000407595	0	0	0.000203798	0.00305696	0	0	0	0	0	0	0	0
shaleoil.bakken.MJ	0	0	0	0	0	0	0	0	0	0	0	0	0	0	0	0	0	0	1.13889e-05	0	0	0	0	0.010443	0	0	0	0	0	0	0	0	0	0	0	0	0	0	0	0	0.001308	0	0	0	0	0	0	0	0
shaleoil.ford.MJ	0	0	0	0	0	0	0	0	0	0	0	0	0	0	0	0	0	0	3.88889e-05	0	0	0	0	0.013629	0	0	0	0	0	0	0	0	0	0	0	0	0	0	0	0	0.000976	0	0	0	0	0	0	0	0
crude.us.MJ	0	0	0	0	0	0	0	0	0	0	0	0	0	0	0	0	0	0	0	0	0	0	0	0	0	0	0	0	0	0.834619	0.0888503	0.0765307	0	0	0	0	0	0	0	0	0	0	0	0	0	0	0	0	0
coal.MJ	0	0	0	0	0	0	0	0	0	0	0	0	0	0	0	0	0	0	0.000469956	0	0	0	0	7.04935e-05	0	0	0	0	0	0	0	0	0	0.000634441	0	0	0.00021148	0	0	0.000493454	0.00394763	0	0	0	0	0	0	0	0
h2.gas.MJ	0	0	0	0	0	0	0	0	0	0	0	0	0	0	0	0	0	0	0	0	0	0	0	0	0	0	1.22072	0	0	0	0	0	0	0	0	0	0	0	0	0	0	0	0	0	0	0	0	0	0
butane.MJ	0	0	0	0	0	0	0	0	0	0	0	0	0	0	0	0	0	0	0.000664212	0	0	0	0	0.044652	0	0	0	0	0	0	0	0	0.777	0	0.00574487	0.202883	0	0	0	0.0144804	0	0	0	0	0	0	0	0	0
gasoline.MJ	0	0	0	0	0	0	0	0	0	0	0	0	0	0	0	0	0	0	0.00110182	0	0	0	0	0.0620203	0	0	0	0	0	0	0	0	0.863	0	0.00625194	0.0637541	0	0.0336502	0.00123463	0.091809	0	0	0	0	0	0	0	0	0
blendstock.MJ	0	0	0	0	0	0	0	0	0	0	0	0	0	0	0	0	0	0	0.00073455	0	0	0	0	0.0413469	0	0	0	0	0	0	0	0	0.863	0	0.00416796	0.0425027	0	0.0224334	0.000823085	0.061206	0	0	0	0	0	0	0	0	0
gtl.MJ	0	0	0	0	0	0	0	0	0	0	0	0	0	0	0	0	0	0	-0.0160093	0	0	0	0	0	0	0	0	1.72414	0	0	0	0	0	0	0	0	0	0	0	0	0	0	0	0	0	0	0	0	0
rfo.MJ	0	0	0	0	0	0	0	0	0	0	0	0	0	0	0	0	0	0	0.00036306	0	0	0	0	0.0238029	0	0	0	0	0	0	0	0	0.999	0	0.00140464	7.0503e-05	0	0	0.00123109	0.0264169	0	0	0	0	0	0	0	0	0
diesel.MJ	0	0	0	0	0	0	0	0	0	0	0	0	0	0	0	0	0	0	0.000873168	0	0	0	0	0.0507602	0	0	0	0	0	0	0	0	1.001	0	0.0126318	9.70187e-05	0	0	0	0.0303862	0	0	0	0	0	0	0	0	0
diesel.combust.mhdt.MJ	0	0	0	0	0	0	0	0	0	0	0	0	0	0	0	0	0	0	0	0	0	0	0	0	0	0	0	0	0	0	0	0	0	0	0	0	0	0	0	0	0	0	0	0	0	0	0	0	0
naturalgas.combust.mhdt.MJ	0	0	0	0	0	0	0	0	0	0	0	0	0	0	0	0	0	0	0	0	0	0	0	0	0	0	0	0	0	0	0	0	0	0	0	0	0	0	0	0	0	0	0	0	0	0	0	0	0
naturalgas.combust.MJ	0	0	0	0	0	0	0	0	0	0	0	0	0	0	0	0	0	0	0	0	0	0	0	0	0	0	0	0	0	0	0	0	0	0	0	0	0	0	0	0	0	0	0	0	0	0	0	0	0
lpg.petroleum.MJ	0	0	0	0	0	0	0	0	0	0	0	0	0	0	0	0	0	0	0.000813615	0	0	0	0	0.0439571	0	0	0	0	0	0	0	0	0.88	0	0.00701652	0.0600885	0	0	0	0.104592	0	0	0	0	0	0	0	0	0
lpg.naturalgas.MJ	0	0	0	0	0	0	0	0	0	0	0	0	0	0	0	0	0	0	0.000302245	0	0	0	0	0	0	0	0	0	1.03482	0	0	0	0	0	0	0	0	0	0	0	0.000362694	0	0	0	0	0	0	0	0
lpg.MJ	0	0	0	0	0	0	0	0	0	0	0	0	0	0	0	0	0	0	0	0	0	0	0	0	0	0	0	0	0	0	0	0	0	0	0	0	0	0	0	0	0	0	0	0	0.25	0.75	0	0	0
ca(oh)2.kg	0	0	0	0	0	0	0	0	0	0	0	0	0	0	0	0	0	0	0.0475537	0	0	0	0	0.18797	0	0	0	0	0	0	0	0	0	2.975	0	0	0	0	0	0.0270485	0.061972	0	0	0	0	0	0	0	1.4191
limestone.kg	0	0	0	0	0	0	0	0	0	0	0	0	0	0	0	0	0	0	7.88214e-05	0	0	0	0	2.32588e-06	0	0	0	0	0	0	0	0	0	0.00404005	0	0	0.00282361	0	0	0.00180721	0.0142995	0	0	0	0	0	0	0	0
sodiumbrine.kg	0	0	0	0	0	0	0	0	0	0	0	0	0	0	0	0	0	0	0.0717145	0	0	0	0	0.787309	0	0	0	0	0	0	0	0	0	0	0	0	0	0	0	0.129086	0	0	0	0	0	0	0	0	0
soybean.bushel	0	0.0437	0	0	0	0	0	0	0	0	0	0	0	0.2078	0.3296	0.0070228	0.0123772	0.0003	0.430219	0	0	0	0	0.186152	0	0	0	0	0	0	0	0	0	0	0	0	2.17825	0	0	0	9.8669	0	0	0	0	0	0.698444	0	0
corn.bushel	0	0.4015	0	0	0	0	0	0	0	0	0	0	0	0.1506	0.1523	0.00282555	0.00302445	1e-05	0.388574	0	0	0	0	0.505644	0	0	0	0	0	0	0	0	0	0	0	0	0.846572	0	0	0	5.48568	0	0	0	0	0	1.08222	0	1.457
glycerin.kg	0	0	0	0	0	0	0	0	0	0	0	0	0	0	0	0	0	0	0	0	0	0	0	0	0	0	0	0	0	0	0	0	0	0	0	0	0	0	0	0	0	0	0	0	0	0	0	0	0
starch.kg	0	0	0	0	0	0	0	0	0	0	0	0	0	0	0	0	0	0	0.0904507	0	0	0	0	4.02377	0	0	0	0	0	0	0	0	0	0	0	0	0	0	0	0	0	0	0	0	0	0	0	0	0
csl.kg	0	0	0	0	0	0	0	0	0	0	0	0	0	0	0	0	0	0	0.00646077	0	0	0	0	2.19795	0	0	0	0	0	0	0	0	0	0	0	0	0	0	0	0	0	0	0	0	0	0	0	0	0
naoh.kg	0	0	0	0	0	0	0	0	0	0	0	0	0	0	0	0	0	0	1.84132	0	0	0	0	8.02427	0	0	0	0	0	0	0	0	0	0.662875	0	0	0	0	0	0.0232588	0	0	0	0	0	0	0	0	0
glucose.kg	0	0	0	0	0	0	0	0	0	0	0	0	0	0	0	0	0	0	0	0	0	0	0	0.174441	0	0	0	0	0	0	0	0	0	0	0	0	0	0	0	0	0	0	0	0	0	0	0	0	0
cellulase.kg	0	0	0	0.06	0	0	0	0	0	0	0	0	0	0	0	0	0	0	1.11125	0	0	0	0	2.24447	0	0	0	0	0	0	0	0	0	0	0	0	0	0	0	0	0	0	0	0	0	0	0	0	0
koh.kg	0	0	0	0	0	0	0	0	0	0	0	0	0	0	0	0	0	0	3.27496	0	0	0	0	1.22457	0	0	0	0	0	0	0	0	0	0	0	0	0	0	0	0	0.390553	0	0	0	0	0	0	0	0
kh2po4.kg	0	0	0	0	0	0	0	0	0	0	1.043	0	0	0	0	0	0	0	0	0	0	0	0	0	0	0	0	0	0	0	0	0	0	0	0	0	0	0	0	0	0	0	0	0	0	0	0	0	0
mgso4.kg	0	0	0	0	0	0	0	0	0	0	0	0	0	0	0	0	0	0	0	0	0	0	0	1.27923	0	0	0	0	0	0	0	0	0	0	0	0	0	0	0	0	0	0	0	0	0	0	0	0	0
steel.kg	0	0	0	0	0	0	0	0	0	0	0	0	0	0	0	0	0	0	0	0	0	0	0	0	0	0	0	0	0	0	0	0	0	0	0	0	0	0	0	0	0	0	0	0	0	0	0	0	0
hcl.kg	0	0	0	0	0	0	0	0	0	0	0	0	0	0	0	0	0	0	0	0	0	0	0	0	0	0	0	0	0	0	0	0	0	0	0	0	0	0	0	0	0	0	0	0	0	0	0	0	0
fecl3.kg	0	0	0	0	0	0	0	0	0	0	0	0	0	0	0	0	0	0	0.349851	0	0	0	0	0	0	0	0	0	0	0	0	0	0	0	0	0	0	0	0	0	0	0	0	0	0	0	0	0	0
h2o2.kg	0	0	0	0	0	0	0	0	0	0	0	0	0	0	0	0	0	0	0	0	0	0	0	0	0	0	0	0	0	0	0	0	0	0	0	0	0	0	0	0	0	0	0	0	0	0	0	0	0
fishmeal.kg	0	0	0	0	0	0	0	0	0	0	0	0	0	0	0	0	0	0	0.0398735	0	0	0	0	5.52737	0	0	0	0	0	0	0	0	0	0	0	0	0	0	0	0	0	0	0	0	0	0	0	0	0
fishresidue.kg	0	0	0	0	0	0	0	0	0	0	0	0	0	0	0	0	0	0	0	0	0	0	0	0	0	0	0	0	0	0	0	0	0	0	0	0	0	0	0	0	0	0	0	0	0	0	0	0	0
caughtfish.kg	0	0	0	0	0	0	0	0	0	0	0	0	0	0	0	0	0	0	0	0	0	0	0	0	0	0	0	0	0	0	0	0	0	0	0	0	0	0	0	0	5.15993	0	0	0	0	0	0	0	0
truck.refrigeration.mt_km	0	0	0	0	0	0	0	0	0	0	0	0	0	0	0	0	0	0	0	0	0	0	0	0	0	0	0	0	0	0	0	0	0	0	0	0	0	0	0	0	2.42403	0	0	0	0	0	0	0	0
soybeanmeal.kg	0	0	0	0	0	0	0	0	0	0	0	0	0	0	0	0	0	0	0.0519402	0	0	0	0	0.866775	0	0	0	0	0	0	0	0	0	0.426665	0	0	0	0	0	0.0134444	0.00664491	0	0	0	0	0	0	0	0
n2.kg	0	0	0	0	0	0	0	0	0	0	0	0	0	0	0	0	0	0	0	0	0	0	0	0	0	0	0	0	0	0	0	0	0	0	0	0	0	0	0	0	0	0	0	0	0	0	0	0	0
ethylene.kg	0	0	0	0	0	0	0	0	0	0	0	0	0	0	0	0	0	0	0	0	0	0	0	0	0	0	0	0	0	0	0	0	0	0	0	0	0	0	0	0	0	0	0	0	0	0	0	0	0
propylene.kg	0	0	0	0	0	0	0	0	0	0	0	0	0	0	0	0	0	0	0	0	0	0	0	0	0	0	0	0	0	0	0	0	0	0	0	0	0	0	0	0	0	0	0	0	0	0	0	0	0
gpps.kg	0	0	0	0	0	0	0	0	0	0	0	0	0	0	0	0	0	0	0.506666	0	0	0	0	41.7614	0	0	0	0	0	0	0	0	30.3911	0	0	0	0.0264347	0	0	1.824	0.158608	0	0	0	0	0	0.0264347	0	0
hdpe.kg	0	0	0	0	0	0	0	0	0	0	0	0	0	0	0	0	0	0	0.308631	0	0	0	0	1.62085	0	0	0	0	0	0	0	0	0	0	0.215964	0	0	0	0	4.24375e-05	0	0	0	0	0	0	0	0	0
ldpe.kg	0	0	0	0	0	0	0	0	0	0	0	0	0	0	0	0	0	0	0.678987	0	0	0	0	4.06779	0	0	0	0	0	0	0	0	0	0	0	0	0	0	0	0	0	0	0	0	0	0	0	0	0
pp.kg	0	0	0	0	0	0	0	0	0	0	0	0	0	0	0	0	0	0	0.159992	0	0	0	0	2.25337	0	0	0	0	0	0	0	0	0	0	0	0	0	0	0	0	0	0	0	0	0	0	0	0	0
marinetanker.chemicals.mt_km	0	0	0	0	0	0	0	0	0	0	0	0	0	0	0	0	0	0	0	0	0	0	0	0	0	0	0	0	0	0	0	0	0	0	0	0	0	0	0	0.0723435	0	0	0	0	0	0	0	0	0
marinetanker.fuels.mt_km	0	0	0	0	0	0	0	0	0	0	0	0	0	0	0	0	0	0	0	0	0	0	0	0	0	0	0	0	0	0	0	0	0	0	0	0	0	0	0	0.057464	0	0	0	0	0	0	0	0	0
barge.mt_km	0	0	0	0	0	0	0	0	0	0	0	0	0	0	0	0	0	0	0	0	0	0	0	0	0	0	0	0	0	0	0	0	0	0	0	0	0	0	0	0	0.322353	0	0	0	0	0	0	0	0
rail.mt_km	0	0	0	0	0	0	0	0	0	0	0	0	0	0	0	0	0	0	0	0	0	0	0	0	0	0	0	0	0	0	0	0	0	0	0	0	0	0	0	0	0.197315	0	0	0	0	0	0	0	0
truck.hhdt.mt_km	0	0	0	0	0	0	0	0	0	0	0	0	0	0	0	0	0	0	0	0	0	0	0	0	0	0	0	0	0	0	0	0	0	0	0	0	0	0	0	0	1.01005	0	0	0	0	0	0	0	0
truck.mhdt.mt_km	0	0	0	0	0	0	0	0	0	0	0	0	0	0	0	0	0	0	0	0	0	0	0	0	0	0	0	0	0	0	0	0	0	0	0	0	0	0	0	0	3.47033	0	0	0	0	0	0	0	0
truck.cornstover.mt_km	0	0	0	0	0	0	0	0	0	0	0	0	0	0	0	0	0	0	0	0	0	0	0	0	0	0	0	0	0	0	0	0	0	0	0	0	0	0	0	0	0.929244	0	0	0	0	0	0	0	0
truck.biooilfeed.mt_km	0	0	0	0	0	0	0	0	0	0	0	0	0	0	0	0	0	0	0	0	0	0	0	0	0	0	0	0	0	0	0	0	0	0	0	0	0	0	0	0	1.54874	0	0	0	0	0	0	0	0
pipeline.liquid.mt_km	0	0	0	0	0	0	0	0	0	0	0	0	0	0	0	0	0	0	0.0811103	0	0	0	0	0	0	0	0	0	0	0	0	0	0	0	0	0	0	0	0	0	0	0	0	0	0	0	0	0	0
pipeline.naturalgas.mt_km	0	0	0	0	0	0	0	0	0	0	0	0	0	0	0	0	0	0	0.329461	0	0	0	0	0	0	0	0	0	0	0	0	0	0	0	0	0	0	0	0	0	0	0	0	0	0	0	0	0	0
pipeline.h2gas.mt_km	0	0	0	0	0	0	0	0	0	0	0	0	0	0	0	0	0	0	0.921526	0	0	0	0	0	0	0	0	0	0	0	0	0	0	0	0	0	0	0	0	0	0	0	0	0	0	0	0	0	0
[truncated: 39 more columns]

## Sheet: Impact Vectors
Table S14
Products\Inputs	CH4 (kg/unit)	N2O (kg/unit)	CO2 (kg/unit)
cornstover.dry.kg	9.20275e-06	-8.39143e-05	0.0230359
n.kg	0	0	0
ammonia.final.kg	1.03779e-05	5.38476e-06	2.03397
ammonia.inter.kg	1.03779e-05	5.38476e-06	2.03397
urea.kg	4.6517e-06	2.41362e-06	-0.472817
nitricacid.kg	0	0.00475427	0
ammoniumnitrate.kg	7.43468e-07	3.85761e-07	0.0416375
urea.ammoniumnitrate.kg	1.6075e-07	8.34079e-08	0.00900271
map.kg	3.31546e-07	1.72029e-07	0.0185681
dap.kg	2.71265e-07	1.40751e-07	0.0151921
phosphoricacid.inter.kg	0	0	0
phosphoricrock.kg	3.40251e-06	2.28376e-06	0.153588
sulfuricacid.kg	3.31546e-08	1.72029e-08	0.00185681
p2o5.kg	0	0	0
k2o.kg	3.08915e-06	1.77726e-06	0.172904
atrazine.kg	0.000172339	0.000137608	9.60552
metolachlor.kg	0.000250146	0.000199735	13.9422
insecticide.kg	0.00023674	0.000140037	13.2484
electricity.US.kWh	3.8157e-05	5.68099e-06	0.389144
uranium.kg	21.1494	0.0644498	10691.1
forestresidue.burn.kg	2.58258e-07	2.9432e-07	0.01133
naturalgas.conventional.MJ	0.000128126	2.51188e-08	0.00373517
naturalgas.shale.MJ	0.000129971	2.49222e-08	0.00367292
naturalgas.fuel.MJ	0	0	0
naturalgas.electric.MJ	0	0	0
naturalgas.ammonia.MJ	0	0	0
naturalgas.h2.MJ	0	0	0
naturalgas.ft.MJ	0	0	0
naturalgas.lpg.MJ	0	0	0
crudeoil.MJ	7.81957e-05	5.68059e-09	0.00098101
shaleoil.bakken.MJ	6.35623e-05	3.125e-09	0.000671777
shaleoil.ford.MJ	6.32075e-05	3.60702e-09	0.000822842
crude.us.MJ	0	0	0
coal.MJ	0.000137989	4.09338e-09	0.000409908
h2.gas.MJ	3.85541e-07	2.72788e-07	0.0681549
butane.MJ	2.23934e-07	4.3502e-08	0.00515965
gasoline.MJ	3.48308e-07	6.77023e-08	0.00806057
blendstock.MJ	2.32205e-07	4.51349e-08	0.00537371
gtl.MJ	0	0	0.0274027
rfo.MJ	1.43673e-07	2.79366e-08	0.00329303
diesel.MJ	2.02409e-07	3.92965e-08	0.00509162
diesel.combust.mhdt.MJ	2.08622e-06	2.62991e-07	0.0739604
naturalgas.combust.mhdt.MJ	2.08622e-06	2.62991e-07	0.0563873
naturalgas.combust.MJ	1.00284e-06	3.09005e-07	0.056259
lpg.petroleum.MJ	2.6995e-07	5.25877e-08	0.00681145
lpg.naturalgas.MJ	6.03672e-06	0	0.00039873
lpg.MJ	0	0	0
ca(oh)2.kg	1.05144e-06	1.08683e-07	1.21988
limestone.kg	4.86552e-08	3.51997e-08	0.00178099
sodiumbrine.kg	1.18637e-06	6.1992e-07	0.0547037
soybean.bushel	0.000103772	0.0193312	0.96235
corn.bushel	0.000205834	0.0114966	1.12373
glycerin.kg	0.000454463	2.60624e-06	0.11594
starch.kg	4.04284e-06	2.0977e-06	0.226417
csl.kg	2.20837e-06	1.14585e-06	0.123679
naoh.kg	8.91642e-06	4.75948e-06	0.516232
glucose.kg	1.75267e-07	9.09407e-08	0.00981577
cellulase.kg	2.25511e-06	1.1701e-06	0.126296
koh.kg	3.08915e-06	1.77726e-06	0.172904
kh2po4.kg	0	0	0
mgso4.kg	1.28529e-06	6.66898e-07	0.0719823
steel.kg	0.00401649	2.22623e-05	2.25283
hcl.kg	0.00446231	3.83099e-05	1.80847
fecl3.kg	0	0	0
h2o2.kg	0.00245491	1.45177e-05	0.991088
fishmeal.kg	5.55356e-06	3.92941e-06	0.311036
fishresidue.kg	0	0	0
caughtfish.kg	0	0	0.383068
truck.refrigeration.mt_km	1.1305e-07	9.4207e-06	0.17893
soybeanmeal.kg	6.58628e-06	9.03835e-07	0.0911784
n2.kg	0.000379211	3.42982e-06	0.172224
ethylene.kg	0.00687053	1.67976e-05	0.892101
propylene.kg	0.00533512	1.1867e-05	0.732751
gpps.kg	0.009449	1.92343e-05	1.7675
hdpe.kg	0.0141016	1.15233e-06	0.168112
ldpe.kg	0.0143041	3.89159e-06	0.317203
pp.kg	0.0123023	6.10155e-06	0.208101
marinetanker.chemicals.mt_km	3.14128e-07	1.37144e-07	0.00579669
marinetanker.fuels.mt_km	2.49519e-07	1.08936e-07	0.00460444
barge.mt_km	2.32468e-07	6.11096e-07	0.0237874
rail.mt_km	1.27638e-06	3.9877e-07	0.0145906
truck.hhdt.mt_km	4.25348e-07	5.70898e-08	0.0415935
truck.mhdt.mt_km	3.6158e-06	4.55811e-07	0.132683
truck.cornstover.mt_km	3.9132e-07	5.25227e-08	0.038266
truck.biooilfeed.mt_km	6.522e-07	8.75378e-08	0.0637767
pipeline.liquid.mt_km	0	0	0
pipeline.naturalgas.mt_km	0	0	0
pipeline.h2gas.mt_km	0	0	0
